# Supplementary material for: Modulation of Visual Cortex Excitability by Continuous Theta Burst Stimulation Depends on Coil Type
Source: PLoS One. 2016 Jul 26;11(7):e0159743. doi: 10.1371/journal.pone.0159743 (PMC4961448; doi:10.1371/journal.pone.0159743)
Supplement: S1 File — Individual phosphene thresholds and slopes. (XLSX) [file pone.0159743.s001.xlsx]

## Sheet: Tabelle1
subject	gender	coil type	age	PT pre	slope	PT post1	slope	PT post2
1	f	F8	22	37.08	0.95	36.71	1.62	35.9
2	m	F8	25	48.11	1.58	49.42	1.02	49.42
3	f	F8	26	38.04	1.48	35.8	1.95	39.27
4	f	F8	29	39.85	3.9	42.13	2.42	37.16
5	m	F8	29	44.93	3.58	41.21	2.9	47.83
6	f	F8	22	37.28	3.35	34.86	5.31	36.05
7	m	F8	22	45.54	0.78	45.11	1.29	44.31
8	m	F8	29	39.85	4	34.83	3.53	36.38
9	m	F8	23	46.27	1.66	46.7	1.87	47.54
10	f	F8	23	44.35	3.58	39.13	3.09	38.14
11	m	F8	19	42.93	1.54	42.42	1.03	43.31
12	m	F8	30	20.36	0.38	19.18	1.86	19.34
13	f	F8	24	34.27	1.71	32.15	1.79	31.28
14	f	F8	19	31.67	2.2	32.97	2.2	38.64
30	m	F8	25	66.25	1.69	62.8	1.1	67.11
15	f	round	26	42.98	1.83	44.31	1.01	44.31
16	m	round	23	41.9	2.17	41.07	1.47	41.96
17	f	round	26	50.98	1.28	56.22	1.43	55.78
18	f	round	21	48.54	0.78	51.99	1.31	49.67
19	m	round	23	44.84	1.09	45.71	1.62	48.38
20	m	round	25	38.76	2.01	34.87	5.3	37.5
21	m	round	26	41.97	2.05	39.86	1.05	42
22	m	round	20	56.42	1.02	57.69	0.38	57.66
23	m	round	22	50.16	1.53	52.69	0.38	46.67
24	f	round	24	49.19	1.19	48.12	0.38	48.31
25	m	round	20	52.11	1.29	54.28	1.4	52.99
26	f	round	23	34.98	1.28	37.99	0.94	34.98
27	m	round	23	50.86	1.05	51.67	1.38	48.67
28	f	round	22	36.3	1.03	34.99	0.94	36.12
29	f	round	24	28.27	1.39	25.67	1.38	25.72
										replication experiment
t1	f	F8	26	45.85	4.06	41.39	4.82
t2	f	F8	23	29.55	2.74	29.57	2.52
t3	m	F8	23	53.85	1.66	52.1	1.29
t4	f	F8	24	29.13	1.8	29.47	3.03
t5	f	F8	26	41.66	1.05	46.02	1.63
t6	m	F8	24	34.08	0.95	34.08	0.95
t7	f	F8	22	35.83	1.4	35.4	2.53
t8	m	F8	22	56.13	1.8	56.17	2.17
t9	m	F8	20	47.96	1.29	48.44	1.89
t10	f	F8	21	45.54	1.15	44.23	1.1
t12	m	F8	26	61.72	2.09	61.27	1.67
t13	m	F8	24	48.34	0.38	47.97	1.31
